# Supplementary material for: A Systematic Review of the Efficacy of Compression Wraps as an Anxiolytic in Domesticated Dogs
Source: Animals (Basel). 2024 Nov 28;14(23):3445. doi: 10.3390/ani14233445 (PMC11639916; doi:10.3390/ani14233445)
Supplement: Supplementary file 1 [file animals-14-03445-s001.zip]

Archive with 1 entries (1 files):
- animals-3313554-supplementary.pdf
